# Supplementary material for: Candida albicans as a Trailblazer for Herpes Simplex Virus-2 Infection Against an In Vitro Reconstituted Human Vaginal Epithelium
Source: Microorganisms. 2025 Apr 14;13(4):905. doi: 10.3390/microorganisms13040905 (PMC12029243; doi:10.3390/microorganisms13040905)
Supplement: Supplementary file 1 [file microorganisms-13-00905-s001.zip]

Archive with 1 entries (1 files):
- microorganisms-3529360-supplementary.pdf
